# Supplementary material for: T cell-related ubiquitination genes as prognostic indicators in hepatocellular carcinoma
Source: Front Immunol. 2024 Jun 11;15:1424752. doi: 10.3389/fimmu.2024.1424752 (PMC11196398; doi:10.3389/fimmu.2024.1424752)
Supplement: Supplementary file 1 [file Table_1.xlsx]

## Sheet: Sheet1
Gene id	Primer F	Primer R
β-actin	CACCATTGGCAATGAGCGGTTC	AGGTCTTTGCGGATGTCCACGT
UBE2E1	CCTCCTTTCTATCTGCTCACTTC	GTAGCGTATCTCCTTGGTCCACTG
