# Supplementary material for: T cell-related ubiquitination genes as prognostic indicators in hepatocellular carcinoma
Source: Front Immunol. 2024 Jun 11;15:1424752. doi: 10.3389/fimmu.2024.1424752 (PMC11196398; doi:10.3389/fimmu.2024.1424752)
Supplement: Supplementary file 2 [file Table_2.xlsx]

## Sheet: Sheet1
Tcell-related genes	subsequent ubiquitination family molecules
TRAC	UBA1
CXCR4	UBA2
CD2	UBA3
CD3D	UBA5
IL7R	UBA6
LTB	UBA7
CD69	ATG7
TRBC2	MOCS3
CREM	NAE1
CCL5	SAE1
TSC22D3	UBE2A
TRBC1	UBE2B
CD3E	UBE2C
PTPRC	UBE2D1
S100A4	UBE2D2
CD7	UBE2D3
GZMA	UBE2D4
CD52	UBE2E1
IL2RG	UBE2E2
ZFP36L2	UBE2E3
CRIP1	UBE2F
CORO1A	UBE2G1
BTG1	UBE2G2
BATF	UBE2H
GZMK	UBE2I
SAMSN1	UBE2J1
KLRB1	UBE2J2
IL32	UBE2K
RP11-138A9.2	UBE2L3
CYTIP	UBE2L6
RP11-138A9.1	UBE2M
CLEC2D	UBE2N
RGS1	UBE2NL
CST7	UBE2O
EZR	UBE2Q1
DUSP4	UBE2Q2
ITM2A	UBE2QL1
YPEL5	UBE2R2
ISG20	UBE2S
TIGIT	UBE2T
LCK	UBE2U
RP11-347P5.1	UBE2V1
ARHGDIB	UBE2V2
CD3G	UBE2W
STK4	UBE2Z
STK17B	ATG10
AC016831.7	ATG3
ARID5B	BIRC6
ELF1	CDC34
RHOH	ABTB1
CD27	ABTB2
SRSF7	AMFR
CCR7	ANAPC11
RAC2	ANKFY1
BIRC3	ANKIB1
SPOCK2	ZFAND4 (ANUBL1)
TRAT1	ARIH1
LEPROTL1	ARIH2
MALAT1	ARMC5
EVL	ASB10
SYTL3	ASB11
ACAP1	ASB13
SARAF	ASB14
HSPA8	ASB15
ICOS	ASB16
CD53	ASB17
CD44	ASB18
DNAJA1	ASB2
CCR6	ASB3
CD96	ASB4
PIK3IP1	ASB5
GPR171	ASB6
CD37	ASB7
RPS29	ASB8
LDHB	ASB9
DDX5	ATRX
RPS27	BACH1
FXYD5	BACH2
SH2D1A	BARD1
B2M	BCL6
LAT	BCL6B
STAT4	BFAR
RPS3	BIRC2
CD247	BIRC3
PTPN7	BIRC7
HLA-A	BIRC8
SH2D2A	BMI1
RPS4X	BRAP
H3F3B	BRCA1
RPS19	BTBD1
RPL34	BTBD10
HLA-E	BTBD11
RPS15A	SLX4 (BTBD12)
SRGN	BTBD17
HLA-C	BTBD2
RPL21	BTBD3
TMSB4X	BTBD6
RPL31	BTBD7
RPL13A	BTBD8
RPS25	BTBD9
RPL36AL	BTRC
MYL12A	HECTD4 (C12orf51)
RPL3	IRF2BPL (C14orf4)
RPS27A	CBL
RPS15	CBLB
EEF1A1	CBLC
RPS6	CBLL1
HLA-B	CCIN
RPL28	CCNB1IP1
HNRNPA1	CCNF
RPL10A	CGRRF1
RPSA	CHFR
RPL26	CISH
RPLP2	CNOT4
RPL23A	CPSF1
SH3BGRL3	CUL9
RPL41	DCST1
RPL27A	DDB1
RPL10	DPF1
RPL36	DTX1
RPS28	DTX2
RPL32	DTX3
RPL18A	DTX3L
RPL6	DTX4
RPL14	DZIP3
RPS14	ECT2L
RPL39	ENC1
RPS18	FANCL
RPL11	FBXL12
FAU	FBXL13
PTMA	FBXL14
RPL18	FBXL15
RPL12	FBXL16
RPL35A	FBXL18
RPLP1	FBXL2
RPL15	FBXL20
SMIM14	FBXL3
CHID1	FBXL4
ANAPC13	FBXL5
RPN1	FBXL6
SLC39A1	FBXL7
MRPS18B	FBXL8
MRPL40	FBXO10
VAMP3	FBXO11
FUCA2	FBXO15
TFG	FBXO16
TMEM9	FBXO17
DHRS4L2	FBXO18
NFIC	FBXO2
RTN3	FBXO21
NARS	FBXO22
BID	FBXO24
CFL2	FBXO25
SDHB	FBXO27
PNKD	FBXO28
CRTAP	FBXO3
IL13RA1	FBXO30
ATP6AP1	FBXO31
GUSB	FBXO32
CRYL1	FBXO33
ACOT13	FBXO34
POLR2I	FBXO36
TRIB1	FBXO38
SPG21	FBXO4
ATP6V1C1	FBXO40
NME4	FBXO41
HDLBP	FBXO42
MRPL27	FBXO44
TIMM8B	FBXO45
RAB4A	FBXO46
PTTG1IP	FBXO5
NUDT16	FBXO6
CISD1	FBXO7
FLOT1	FBXO8
LEPROT	FBXO9
HEBP1	FBXW11
UQCC2	FBXW2
UBE2E2	FBXW4
RP11-108M9.4	FBXW5
HSD17B4	FBXW7
AAMDC	FBXW8
CTSF	G2E3
RASSF4	GAN
DHRS3	GMCL1
NDUFC1	GTF2H2
NDUFS4	GZF1
NAA20	HACE1
CALU	HECTD1
CLIC4	HECTD2
YIF1A	HECTD3
CHPT1	HECW1
FEZ2	HECW2
POLDIP2	HERC1
GOLT1A	HERC2
MAP3K13	HERC3
TSPAN6	HERC4
MRPL24	HERC5
COMT	HERC6
MKKS	HIC1
RAB2A	HIC2
RBM47	HLTF
GCSH	HUWE1
NFIA	IBTK
NDUFV3	IPP
HACD3	ITCH
A1CF	IVNS1ABP
APOA1BP	KLHL41 (KBTBD10)
PEPD	KBTBD11
HEXA	KBTBD12
ESD	KBTBD2
SELENBP1	KBTBD3
AK4	KBTBD4
GTF2H5	KLHL40 (KBTBD5)
LINC00998	KBTBD6
PRDX3	KBTBD7
HSBP1	KBTBD8
HMGCL	KCNA1
FAM96A	KCNA10
PLOD1	KCNA2
TST	KCNA3
MMAB	KCNA4
SLC22A18	KCNA5
TIMM13	KCNA6
NDUFB5	KCNA7
SMPDL3A	KCNB1
CYB5R3	KCNB2
GPRC5C	KCNC1
EI24	KCNC2
FUCA1	KCNC3
PSMB5	KCNC4
MRPL55	KCND1
ASL	KCND2
MSRB2	KCND3
ZNHIT1	KCNG1
NAPRT	KCNG3
EMP2	KCNRG
SDC1	KCNS1
NDUFS2	KCNS2
MGAT1	KCNS3
TALDO1	KCNV1
SCARB1	KCTD1
GLMP	KCTD10
ACTN1	KCTD12
TCEAL4	KCTD13
GOLIM4	KCTD14
VKORC1	KCTD15
UQCRC1	KCTD16
ACAA1	KCTD17
LAP3	KCTD2
IFNGR2	KCTD20
TM4SF5	KCTD21
METTL7A	KCTD3
ALDH7A1	KCTD4
SCPEP1	KCTD5
FAH	KCTD6
EIF4EBP1	KCTD7
SLC25A39	KCTD7
RNF13	KCTD8
RAB20	KCTD9
NDUFA2	KDM2A
CAMTA1	KDM2B
PLS3	KEAP1
ARPC1A	AREL1 (KIAA0317)
MGLL	KLHL42 (KLHDC5)
ECI2	KLHL1
NGFRAP1	KLHL10
TCEA3	KLHL11
TMEM14C	KLHL12
SERINC2	KLHL13
MTCH2	KLHL14
RNASE4	KLHL15
FNIP2	KLHL17
DHCR24	KLHL18
PVRL2	KLHL20
NPL	KLHL21
TMEM205	KLHL22
F10	KLHL23
OSGIN1	KLHL24
CFI	KLHL25
SPTSSA	KLHL26
ISOC2	KLHL28
HGD	KLHL29
TMEM147	KLHL3
SAT2	KLHL30
AURKAIP1	KLHL31
KDELR1	KLHL32
COPRS	KLHL33
ASS1	KLHL34
DDAH2	KLHL36
HRSP12	KLHL38
GJB1	KLHL4
CCL15	KLHL5
RDX	KLHL6
GRHPR	KLHL7
TMEM141	KLHL8
FAM195A	KLHL9
NQO2	KRT8
MYDGF	LGALS3BP
SCARB2	LNX1
FMO5	LNX2
QPRT	LONRF1
PDLIM1	LONRF2
BRI3	LONRF3
TMEM37	LRRC29
RRBP1	LRSAM1
STRA13	LZTR1
RAB32	MAP3K1
HSD17B11	2024-03-01
ASGR2	2024-03-10
ETS2	2024-03-11
DIO1	2024-03-02
ACSL1	2024-03-03
CTSH	2024-03-04
APOC4-APOC2	2024-03-05
LAMTOR2	2024-03-06
CES2	2024-03-07
SERPINF2	2024-03-08
IGFBP4	2024-03-09
FUOM	MDM2
ASPH	MDM4
RTN4	MEX3A
MRPL12	MEX3B
CLTA	MEX3C
SSR3	MEX3D
SERPINB6	LINC00638 (MGC23270)
EFNA1	MGRN1
ATP5G3	MIB1
TMEM97	MIB2
FAM162A	MID1
GSTO1	MID2
FGGY	MKRN1
H1F0	MKRN2
SORD	MKRN3
CXCL16	MNAT1
ERRFI1	MSL2
MAT1A	MUL1
MIR4458HG	MYCBP2
CMBL	MYLIP
NENF	MYNN
CANX	NACC1
AKR1A1	NACC2
MFSD1	NEDD4
SELM	NEDD4L
SNX3	NEURL1(NEURL)
ANAPC11	NEURL2
TGFBI	NEURL3
ANXA4	NFX1
UGT2B7	NFXL1
SERPINA6	NHLRC1
PON2	NOSIP
PPIC	NSMCE1
GABARAP	OSTM1
NME1	OTUD7A
FBP1	OTUD7B
RAMP1	PARK2
CPM	PATZ1
LAPTM4A	PCGF1
CD59	PCGF2
C4BPB	PCGF3
MGST3	PCGF5
HEXB	PCGF6
PDIA4	PDZRN3
LAMP2	PDZRN4
TSPAN4	PEX10
SCD	PEX12
PRDX6	PEX2
ETFB	PHF7
HSPB1	PHRF1
CD151	PJA1
KDELR2	PJA2
ATP6V0B	PML
GPX4	PPIL2
CTSA	PRPF19
CAV2	RAB40A
S100A13	RAB40AL
AADAC	RAB40B
CYP3A5	RAB40C
NDUFS6	RABGEF1
APLP2	RAD18
GAMT	RAG1
COA3	RAPSN
FAM213A	RBBP6
CD302	RBCK1
C3	RBX1
CYP27A1	RC3H1
GALK1	RC3H2
PTMS	RCBTB1
DUSP23	RCBTB2
C8G	RCHY1
AP2S1	RFFL
APP	RFPL1
ATP5G1	RFPL3
PLG	RFPL4A
ATP1B1	RFPL4B
PON1	RFWD2
CYSTM1	RFWD3
RNF130	RHOBTB1
CYC1	RHOBTB2
AIG1	RHOBTB3
CISD3	RING1
ATP5J	RLIM
ITIH1	RNF10
MPST	RNF103
HRG	RNF11
WBP5	RNF111
FKBP2	RNF112
C1R	RNF113A
BAAT	RNF113B
HSP90B1	RNF114
PRDX4	RNF115
PHYH	RNF121
CSTA	RNF122
MGST2	RNF123
PXMP2	RNF125
DDT	RNF126
TKT	RNF128
PPIB	RNF13
PGRMC1	RNF130
C1S	RNF133
SCCPDH	RNF135
RAC1	RNF138
GRINA	RNF139
DSTN	RNF14
IDH1	RNF141
SLC2A2	RNF144A
PPP1R16A	RNF144B
CD163	RNF145
FCGR2A	RNF146
ITIH3	RNF148
ECHS1	RNF149
ITIH2	RNF150
HNMT	RNF151
ANG	RNF152
HSD17B6	RNF157
CPB2	LTN1 (RNF160)
AKR1C4	RNF165
LEAP2	RNF166
ARG1	RNF167
EGR1	RNF168
KHK	RNF169
TXN	RNF17
SERPIND1	RNF170
SERPINC1	RNF175
CPVL	RNF180
RAB13	RNF181
APOB	RNF182
DAB2	RNF183
SULT2A1	RNF185
PRDX1	RNF186
CAV1	RNF187
ALDH2	RNF19A
CREG1	RNF19B
LY96	RNF2
UBD	RNF20
C2	RNF207
MAFB	RNF208
BNIP3	RNF212
F2	RNF213
ANGPTL3	RNF214
DCXR	RNF215
PCBD1	RNF216
CEBPD	RNF217
KLF4	RNF219
GSTA2	RNF220
CFHR2	RNF24
APCS	RNF25
AZGP1	RNF26
S100A16	RNF31
UGDH	RNF32
TSC22D1	RNF34
CTTN	RNF38
P4HB	RNF39
MDK	RNF4
UQCRQ	RNF40
CD9	RNF41
PLD3	RNF43
TDO2	RNF44
CTSZ	RNF5
A2M	RNF6
MARCKS	RNF7
TPM1	RNF8
ADI1	RNFT1
ASAH1	RSPRY1
ASGR1	SF3B3
FTH1	SH3RF1
CBR1	SH3RF2
DBI	SHKBP1
SERPINF1	SHPRH
CNN3	SIAH1
CHCHD10	SIAH2
CFB	SKP2
PTGR1	SMURF1
HMGCS2	SMURF2
ADH1B	SOCS1
GPX3	SOCS2
MPC2	SOCS3
ATOX1	SOCS4
SDC2	SOCS5
UGT2B4	SOCS6
PEBP1	SOCS7
CSTB	SPOP
FN1	SPOPL
CP	TRIM51 (SPRYD5)
PRAP1	SPSB1
CD14	SPSB2
TM4SF1	SPSB3
IER3	SPSB4
KRT8	STUB1
C15orf48	SYVN1
SERPING1	TCEB3
BLVRB	TNFAIP1
CTSL	TNFAIP3
TM4SF4	TOPORS
GRN	TRAF2
ALDOB	TRAF3
CFH	TRAF4
GSN	TRAF5
HULC	TRAF6
RHOB	TRAF7
GATM	TRAIP
GLUL	TRIM10
GPNMB	TRIM11
PDK4	TRIM13
TFPI	TRIM15
LIPA	TRIM17
MS4A6A	TRIM2
GPX1	TRIM21
LGALS4	TRIM22
SLC40A1	TRIM23
FCGRT	TRIM24
CD63	TRIM25
MS4A7	TRIM26
APOM	TRIM27
LGMN	TRIM28
SOD2	TRIM3
HES1	TRIM31
GGH	TRIM32
CTSD	TRIM33
CALD1	TRIM34
CYB5A	TRIM35
ALDH1A1	TRIM36
FGA	TRIM37
KRT18	TRIM38
NPC2	TRIM39
CYP2D6	TRIM4
KNG1	TRIM40
PSAP	TRIM41
AKR1B10	TRIM42
CTSB	TRIM43
ORM2	TRIM45
G0S2	TRIM46
RNASE1	TRIM47
CD68	TRIM48
APOC2	TRIM49
AGXT	TRIM5
CFHR1	TRIM50
FCER1G	TRIM52
FGL1	TRIM54
CES1	TRIM55
IFI27	TRIM56
IFITM3	TRIM58
AGT	TRIM59
AKR1C3	TRIM6
AKR1C1	TRIM60
MGST1	TRIM61
CLU	TRIM62
TMEM176A	TRIM63
CXCL2	TRIM64
AIF1	TRIM65
TMEM176B	TRIM67
FGB	TRIM68
TF	TRIM69
APOH	TRIM7
FABP1	TRIM72
FGG	TRIM74
EPHX1	TRIM77
AKR1C2	TRIM8
TYROBP	TRIM9
CST3	TRIML1
GSTA1	TRIP12
VTN	TTC3
RBP4	TULP4
SERPINA1	UBE3A
RARRES2	UBE3B
NUPR1	UBE3C
AMBP	UBE4A
TTR	UBE4B
FTL	UBOX5
GC	UBOX5
ORM1	UBR1
C1QC	UBR2
LYZ	UBR3
C1QA	UBR4
APOC3	UBR5
C1QB	UHRF1
AHSG	UHRF2
APOC1	UNK
SEPP1	UNKL
APOE	VHL
ALB	VPS11
APOA2	VPS18
BCHE	VPS41
LACTB2	VPS8
LBP	WDSUB1
OS9	WHSC1
LGALS3BP	WSB1
CPQ	WSB2
ACAA2	WWP1
UBC	WWP2
C1orf54	XIAP
SPINK1	ZBTB1
RCN1	ZBTB10
NDRG2	ZBTB11
TNFRSF1A	ZBTB12
SLIRP	ZBTB16
GNS	ZBTB17
RGCC	ZBTB2
TFR2	ZBTB20
FH	ZBTB22
F12	ZBTB24
ARL1	ZBTB25
OAZ2	ZBTB26
RPL26L1	ZBTB3
YBX3	ZBTB32
CD81	ZBTB33
ENAH	ZBTB37
NDUFA8	ZBTB38
MGMT	ZBTB39
PPCS	ZBTB4
ATF3	ZBTB40
UGT2B15	ZBTB41
SDHC	ZBTB43
YIPF3	ZBTB44
UROD	ZBTB45
TSEN34	ZBTB46
GALE	ZBTB48
VAT1	ZBTB49
PROS1	ZBTB5
NRP1	ZBTB6
ZNF593	ZBTB7A
BLVRA	ZBTB7B
CTNNA1	ZBTB7C
EXOSC4	ZBTB8A
AHCY	ZBTB9
VPS25	ZFAND3
NINJ1	ZFAND5
GLO1	ZFAND6
SULT1A1	ZBTB14 (ZFP161)
RAB5C	ZFPL1
C10orf10	ZNF131
REEP6	ZBTB18 (ZNF238)
ABHD12	ZBTB21 (ZNF295)
COX5A	ZNF598
GPC3	ZNF645
NDUFC2	ZNRF1
INSR	ZNRF2
SIL1	ZNRF3
PAIP1	ZNRF4
HINT2	ZSWIM2
ATP5H	PSMA1
GAA	PSMA2
EIF1	PSMA3
ACAT1	PSMA4
ALG3	PSMA5
SMCO4	PSMA6
SNF8	PSMA7
SDF2L1	PSMA8
SMIM20	PSMB1
GMFG	PSMB10
RPS21	PSMB11
PROC	PSMB2
APOA1	PSMB3
HAAO	PSMB4
PGD	PSMB5
MS4A4A	PSMB6
ALKBH7	PSMB7
PGM1	PSMB8
PAH	PSMB9
GNG5	PSMC1
PDIA6	PSMC2
RNH1	PSMC3
TMEM38B	PSMC3IP
BHMT2	PSMC4
DAP	PSMC5
DDX24	PSMC6
PCK1	PSMD1
COX6B1	PSMD10
QDPR	PSMD11
MAOA	PSMD12
MRPS16	PSMD13
LSP1	PSMD14
ADIPOR1	PSMD2
SDSL	PSMD3
MRPS33	PSMD4
CEBPB	PSMD5
MRPS15	PSMD6
CD40	PSMD7
DRAM2	PSMD8
SLPI	PSMD9
CCL16	PSME1
SGK1	PSME2
VDAC1	PSME3
CHMP4B	PSME4
RNASE6	PSMF1
ANXA2	PSMG1
NUCB1	PSMG2
PRELID1	PSMG3
TPP1	PSMG4
CRLS1	POMP
CD24	KIAA0368
MCFD2	ADRM1
PHGDH	PAAF1
COA4	ATXN3
MAN1A1	ATXN3L
PLA2G16	BAP1
QKI	BRCC3
SQSTM1	COPS5
SLC50A1	COPS6
BCKDK	CYLD
MRPS28	EIF3F
PIGP	EIF3H
IGFBP1	JOSD1
FDPS	JOSD2
IER3IP1	MPND
NDUFB7	MYSM1
LAGE3	OTUB1
ANPEP	OTUB2
GNG2	OTUD1
POR	OTUD3
HMGB3	OTUD4
TMED2	OTUD5
EPN1	OTUD6A
BCAM	OTUD6B
ADH5	OTUD7A
PRCP	OTUD7B
RHEB	PAN2
YIF1B	PRPF8
MRPL37	PSMD14
PLSCR1	PSMD7
DDIT4	STAMBP
ACADM	STAMBPL1
XBP1	TNFAIP3
HPN	UCHL1
H2AFJ	UCHL3
STK17A	UCHL5
WDR45B	USP1
VAMP5	USP10
ERGIC1	USP11
C18orf32	USP12
MPC1	USP13
PMAIP1	USP14
HSD17B12	USP15
TXNL4A	USP16
CCND1	USP17
BAD	USP17L2
RER1	USP17L6P
ALDH3A2	USP18
DDRGK1	USP19
SCP2	USP2
ADM	USP20
RPN2	USP21
UBE2V2	USP22
HSBP1L1	USP24
CSRP2	USP25
GPX2	USP26
SUCLG1	USP27X
UQCC3	USP28
AK2	USP29
AP1S1	USP3
IGSF6	USP30
SWI5	USP31
CXXC5	USP32
MRPL36	USP33
HIBADH	USP34
CCDC88A	USP35
MLEC	USP36
EMC2	USP37
SCOC	USP38
ALDH6A1	USP39
ALOX5AP	USP4
C1orf122	USP40
EPB41L2	USP42
DECR1	USP43
LACTB	USP44
TATDN1	USP45
LRPAP1	USP46
NDUFA4	USP47
MTSS1	USP48
RNF181	USP49
GLYCTK	USP5
FIS1	USP50
CLTC	USP51
RBP5	USP53
ZFP36	USP54
GGCT	USP6
CETN2	USP6NL
MCUR1	USP7
CNDP2	USP8
GPAA1	USP9X
NCOA4	USP9Y
RPF2	USPL1
COA6	VCPIP1
ZCRB1	YOD1
PIN4	ZRANB1
MSRB1
ATP5I
CDK4
AK1
VIMP
GSTM3
AFMID
HEBP2
PRDX5
ACP2
HPX
HAGH
ATP5C1
SPATS2L
CLPTM1
SCML1
MIEN1
TSPAN8
FNDC3B
NEAT1
TMEM179B
RAB10
STX7
HADHB
LYPLAL1
DUSP3
IFI30
PCK2
CCDC47
MLF2
MRPS12
TMEM14A
PKIG
TCEAL8
BNIP3L
SERPINA5
RPL35
NIT2
COMMD4
MOCS2
ATP5J2
PDCD5
TYMP
LRRC59
SLC27A5
HMOX1
COL18A1
SLC44A1
IFNAR1
ERI3
WRB
SMIM4
FYN
ZSCAN16-AS1
PLTP
CCNH
MRPL15
ERGIC3
POLD2
ZYX
AHCYL1
DPM3
CCNC
LAMP1
BORCS7
ACSM2B
SLC35B1
ETS1
MTCH1
HLA-DMA
GCA
TMEM219
MTX1
PCCB
FOLR2
LAMTOR1
CNIH4
HSDL2
CHMP3
SPTBN1
SLC37A4
PSMD4
IFT20
CHP1
C20orf24
NDUFB10
TSPAN3
COMMD9
LYPLA1
RPL7
MANBAL
A1BG
ATRAID
C7orf50
H2AFY
MRPL41
CERS2
BCAP29
PHB
STOML2
C1orf43
ATF5
DNAJB11
LSM4
NDUFB3
CADM1
FAM46A
MCTS1
CXCL8
PFDN6
PPA2
SEC11C
HIGD1A
INSIG1
MTIF3
AKR7A2
TNFAIP3
TMEM106B
S100A6
PSENEN
DERA
AGPAT2
GNB2
EBPL
ICAM1
MEA1
ZNF331
PDXK
MRPS35
NDUFAF3
MRPS26
RAD23B
CCDC124
SMUG1
TRIP6
HM13
PSMD3
MRPL20
KLF10
MAD2L2
GPN3
CCDC50
GGCX
CD48
MRPL43
PLOD3
ETFA
SIGMAR1
CRYZ
NDUFB9
NEK6
DUSP2
C4BPA
PSMB7
MED8
IFI6
NDUFB2
C1orf123
UBE2F
GLRX5
PCYT2
BET1
MRPL13
UBE2E1
PYCARD
NTPCR
MAGED1
PPT1
FCGR3A
HLA-DMB
TMEM208
CYB5R1
CORO1C
TMEM14B
HMGB2
SSR1
VPS29
HCST
LBH
STOM
TIMM10
POLR2F
CTSS
STX12
MALSU1
GPS1
PDHA1
CFD
PDZD11
PEA15
PGRMC2
KRTCAP2
PPP1R2
ARL6IP4
CMTM8
SLC9A3R1
TUBB
YBX1
SOX4
CPEB4
TWF1
ECHDC1
EIF6
DNPEP
TMED5
TNFRSF12A
CXCL3
HP
SDF4
SEC61A1
TM9SF2
MRPS23
SDHD
FAM127B
HSD17B10
MRPL34
WDR13
AK6
RBCK1
PPP2R5C
IL1B
SHARPIN
VMP1
TIMM17B
SYPL1
SEC63
EBNA1BP2
SNAPIN
MTX2
HMGCS1
APOA5
TIMMDC1
PRKCSH
SPATS2
CAPNS1
MTHFS
OSTC
CAPZA2
CALR
MEF2C
AAMP
ACSL3
MPLKIP
ARL8B
FAAP20
NAA10
TUBG1
COASY
ELF3
COPS5
NSFL1C
CNPY2
NELFE
SLC25A1
SPNS1
RPS10
PAICS
BOLA3
BCAP31
MLX
C20orf27
SRPRB
FAM26F
HYAL2
GNAQ
LINC00493
FAM136A
EBP
UNC50
FAM210B
RAB1A
LAPTM4B
GPBP1
NDUFA10
MRPS5
GOLPH3
NDUFAB1
ERLEC1
SNRPC
ALG5
SLC25A5
BTF3L4
AIFM1
ATP6V1F
MAPK6
TMBIM4
TXNDC12
NDUFAF2
POP7
METTL5
UQCRH
NDUFB4
EMC3
TXNDC17
ZDHHC4
MRPS14
MRPL14
NAPA
FAM45A
NUDT9
TMED10
JAGN1
NDUFS8
FUNDC2
PFKL
FOXO3
RORA
PIGT
GCLM
WDR45
SMIM7
PTS
TM9SF3
RPS16
NDRG1
HADH
ZNF428
SYNGR2
RPL4
NAA38
NDUFS3
HMGN3
SQLE
CDC42SE2
MRPL19
C12orf45
RNF5
ECHDC2
LMAN1
SLC35F6
CKS1B
CALM1
NUDT3
TMEM120A
CAT
ITM2B
SSBP1
C19orf24
NUCKS1
TM7SF2
STARD10
ATP6AP2
REPIN1
IDS
NHP2
SEC13
COX6C
NDUFB1
SURF1
NUCB2
YWHAG
IFT43
SLC25A33
OSBPL9
APEX1
TRAPPC2L
FAM127A
AIMP2
DNAJC19
CCS
MRPS7
PLAUR
C7orf55
SNX10
MRPL2
ICT1
SMS
TXNRD1
TPMT
DNPH1
MRPL52
UQCRFS1
DDX1
GPR65
DGCR6L
RAB7A
TAF9
LRRFIP2
NIPSNAP1
ORMDL2
TOMM40
APH1A
MRPL3
GINM1
FASTK
EIF4G1
SPPL2A
MRPS25
KLHDC3
WDR61
POLR2H
GNB2L1
PSMG1
PTGES2
SNX4
C14orf2
PGLS
CCDC58
TPRKB
STMN1
MSMO1
SRSF9
PSMG3
GANAB
APIP
MRPL21
WWP1
ACAT2
EPAS1
TUSC2
COPZ1
TUFM
DNAJC15
PSMB4
C1orf162
NDUFV1
POLR2J
SLC39A7
FGL2
ABHD2
RPL13
SUMO3
C8orf33
GOT1
POP4
TRAM1
SEPT1
RNPEP
NAGK
BEST1
GLRX2
DNAJC4
SARS
ARL2
FAM195B
MRPS34
MVB12A
IFRD2
MYL6B
NDUFAF4
SRP72
PABPC4
HDAC2
IFI35
NSRP1
CCL3L3
RPL9
MRPS21
NDUFB6
MRPS10
NCSTN
SERF2
TMED7
TPST2
TRAPPC3
PUF60
SNX2
VTI1B
ATG3
ZFAND5
GNPDA1
PRPSAP1
RBM42
ATP2A2
CHCHD5
COX5B
LAPTM5
EMC4
CHMP2A
METTL23
C17orf89
LGALS9
TOLLIP
FAM50A
SRA1
C16orf13
IRF2BP2
LYRM5
C5orf15
CCT5
MRPS18A
IFI16
SNRPE
CISD2
SEC61G
MANF
AUP1
GSDMD
HCFC1R1
SKAP2
GTF2I
HDGF
RARS
MRPS36
CSNK2B
SLA
MRPS11
APOPT1
EIF4E2
UBE2R2
MFF
PDLIM5
POMP
TSTA3
P2RX4
PHPT1
HCCS
PSMF1
TUBB2A
KXD1
S100A9
NSL1
ALAS1
COX11
COMMD3
CUEDC2
PYM1
SRP9
TIMM50
TMEM199
SNAP29
TMEM33
IFITM1
LMAN2
LMO4
ARMC10
REEP3
LSM10
CCPG1
C12orf10
AK3
RPL19
BLOC1S1
CLN3
IMP4
UBE2E3
ARF3
HTATIP2
RPS19BP1
CFDP1
ENY2
CSRP1
MTDH
CHCHD1
WBP2
TLE1
TUBA1C
TEX264
ZNF22
RFK
AZI2
ROMO1
PTEN
IL10RB
AIDA
GPI
CAMK1
COPG1
CHCHD3
TRAP1
MARCKSL1
DPYSL2
DLD
COA5
PPIF
CEBPG
ALDH9A1
COQ5
EDEM2
NOP10
DHCR7
MRPL51
ARL16
TXN2
CALCOCO2
NDUFA1
PTGER4
MPV17
NPM1
RPS12
ERO1A
SND1
FKBP3
ALDOC
MYC
SEC22B
FAM173A
HIST1H2AC
SLC25A4
PABPC1
PBXIP1
ATF6
GLA
OLA1
KLF9
CTBS
ALG8
EBAG9
DNASE2
JOSD2
TMEM167A
RTCB
ACADVL
SAR1B
SDC4
RUVBL2
DPM2
TMEM106C
POLR2E
BAG6
RPS13
LINC00116
LPP
SHMT2
ACP1
ANXA1
DDOST
TMX2
PTPMT1
SMIM19
ATP6V1A
ST6GAL1
THOC7
FAM3C
COX7A2
UCHL3
SEL1L
IARS2
MMP24-AS1
RSU1
RHOC
PMVK
HSF1
SELK
CHMP5
UTP18
UQCR10
MRPS17
TM2D1
PDCD6
DCTN2
PLPP1
TMEM123
RALA
TUBA1A
C8orf59
TMEM160
NMD3
CNOT6L
GPSM3
MRPS2
C7orf73
CINP
MAFF
ZNF511
ARHGAP15
MRPL16
STX4
COX14
DRG1
GARS
DCAF6
NABP2
INSIG2
TBCA
SMIM15
CPNE3
DYNLRB1
GCHFR
TAF11
GUK1
PICALM
GBAS
YWHAE
TMBIM1
GLUD1
FBXW5
MRPL23
FDX1
GNPAT
PERP
ZMPSTE24
BANF1
SPON2
MAGT1
SDHAF3
TMEM230
YBEY
ICAM3
CMSS1
RPS9
COPB2
SEC11A
PHB2
OXA1L
MRPL11
LSR
NDUFA11
HMG20B
LGALS3
MRPL45
DUSP6
PARL
TXNL1
UBE2W
MID1IP1
LCP1
MRPL4
LSM3
CBWD1
COMMD6
EEF1D
ATXN10
HMGA1
TUBA4A
PSMG4
PLEK
SUPT4H1
RPL24
EEF2
TPD52L2
NAMPT
TPT1
FIBP
APEH
GADD45GIP1
SCAMP3
TP53TG1
TIMM17A
PSMC4
NDUFS1
RPL30
MRPL22
TSPAN13
GNAI2
TMEM30A
STAU1
VAPA
DCTPP1
VPS35
MTPN
ZFAND1
TCEB1
MRPL28
VPS72
CD46
KTN1
HSP90AA1
RBM39
GNB1
LYRM4
RPS8
CCDC25
MRPL17
JKAMP
NDUFS7
NDUFA7
TMEM70
GID8
MAGED2
DDX49
PSMD1
APOBEC3G
TAX1BP3
LSM12
STUB1
MRFAP1
TMEM101
CARHSP1
NUDT22
VMA21
PPP1CC
LAMTOR5
PLIN3
USO1
UCP2
TMEM183A
FXYD1
CNP
USMG5
CBX1
CLINT1
TMA7
DPH3
ZNF706
LSM5
PABPN1
MRPL42
MRPL53
ZCCHC9
ZBTB8OS
PSMD11
CNPY3
NSMCE2
UBE2D1
YIPF6
PDE4B
COX16
DPY30
HIST1H1C
SIVA1
TM2D2
RALBP1
RDH11
SUMF2
CACUL1
ELL2
PDCD4
REL
GSS
DENR
C19orf70
COMMD5
TMED9
BST2
APMAP
DTYMK
C11orf31
SHFM1
TMEM60
SERPINH1
ITPA
ARF5
FAM200B
ECH1
RTFDC1
PDIA3
VPS28
RPS20
FBXO22
NDUFA12
TMEM126B
MESDC2
JTB
TMEM256
NMRAL1
ATP6V1E1
MORF4L2
ATP6V0D1
UBE2J1
TMEM134
ATP6V1D
ERP44
LINC00657
MDH1
CELF2
SOAT1
ISCA2
BAG1
ARPC2
PTRHD1
RRAGC
TIMM9
P4HA1
CREB3
DDX41
ATP6V1B2
DHX29
PSME3
OCIAD1
TSNAX
C1D
REXO2
ATP5B
MRPS22
C1orf35
NUDCD2
INO80C
GLRX3
UFM1
COQ4
TOP1
TAGAP
TPGS2
RMDN1
SLC25A11
DNAJC3
NUDT5
PCMTD1
IL6ST
PEF1
PIH1D1
LAMTOR4
APPL1
TTC1
LYPLA2
PSMC2
ASNA1
G6PD
COMMD1
CAPRIN1
STAT1
TRIAP1
PAFAH1B3
ARL5A
TNFSF10
WIPI2
BABAM1
ADGRE5
IDH3G
DNAJC1
CEBPZOS
RSRC1
PLPP5
ACTB
WBP4
UROS
GPR183
GDI2
PQBP1
ANXA5
SEC31A
RAD51C
DNAJB1
ARL3
NDUFA9
MAT2A
ZFAND6
OTUD6B-AS1
LYRM2
ESF1
YWHAH
TMEM126A
ARFGAP3
TPD52
OGFR
NDUFA6
MPDU1
BLCAP
PPP2R1A
ATP5O
ILK
ERCC1
SHISA5
DOK2
NPM3
NBN
TSG101
KIAA1033
NUBP2
WBSCR22
HSPB11
ACO2
PSMD2
ARPC5
DYNC1LI2
OARD1
DEFB1
CRELD2
ACTL6A
HIBCH
SNX6
WIPF1
CWC15
COA1
CDIPT
C5orf24
CHTOP
COMMD10
SNX14
UBB
RPS2
IFNGR1
COX6A1
MT1E
RNASEH2C
SNX1
SYNE2
DESI1
POLR2G
EIF4EBP2
ARL6IP5
TDP2
AGTRAP
SNRNP25
PLP2
COPS6
UFD1L
NTAN1
STX10
TMEM50B
PRKAG1
ARF4
CCL3
EFR3A
PDHB
POLE4
BROX
SMCHD1
UBE2J2
NME3
PTP4A1
ATF4
TGOLN2
PSMA4
CNIH1
TARS
QARS
DAD1
SH3BP5
RABGGTB
MRPL50
HAX1
ACTR10
COX7B
PDAP1
SDHA
FAM120A
CTNNB1
RFXANK
AP3S1
FYB
MAGOHB
NRAS
ZFAND2B
AIMP1
MT2A
VDAC2
SMAP1
SMAD2
SPARC
GORASP2
GADD45B
EPRS
IDH3B
SVBP
SMARCB1
TOR1AIP2
PSMC3
TAF12
POLD4
GOLGA7
NQO1
ELOVL1
POLR2L
PSMB3
PFDN4
RAB18
GLB1
NFYC
CLTB
SUCLG2
IAH1
PRPF6
DEGS1
ADK
ZCCHC17
HADHA
RIOK3
CMAS
CCDC167
RTCA
IER5
JUNB
GGPS1
KLHDC2
PSMG2
IMP3
TIMP1
TSN
PRCC
CIRBP
TANK
MRPL32
UHMK1
NMI
LST1
NEU1
FAM46C
ATP5D
SEC61B
TOMM20
SNX17
MIF4GD
PRPF31
RPL5
LTA4H
AFF4
PSMC1
ITFG1
LSM2
HLA-DRA
LMBRD1
SREK1IP1
MRPL57
NDFIP1
MRPS18C
FNTA
USE1
RRAGA
PFDN5
NFU1
SPAG9
AP2M1
POP5
NT5C
FAM32A
DCPS
AP1S2
TIPRL
RPS23
TMEM173
ENOPH1
URM1
UBE2D3
HMGB1
SF3B4
EIF2AK1
C14orf1
IFNAR2
UAP1
YY1
GRB2
PRKRA
ATIC
UBL7
SEC23A
EGLN2
ATG101
SPAG7
DDIT3
MAF1
TXNDC9
SF3B6
NKAP
SERINC3
EMP3
SCAMP2
NKG7
DARS
UPF3A
C4orf27
COX20
IDH2
MDH2
CTNNBL1
BECN1
RBM8A
PSMD12
GBP1
DPP7
PSMB2
DDX56
MAN1A2
USF2
SNHG25
LMF2
EMC10
VDAC3
RNF11
MINOS1
FAM192A
SSU72
RAD23A
PDCD6IP
AKR1B1
SLC2A3
DCTD
AZIN1
CSNK2A1
EIF5A
TWF2
HPS1
PSMD14
PJA2
MRPL9
EMC6
ZC3H11A
NRDC
CKB
DPM1
PPP1R11
TMEM167B
GSTP1
PQLC3
ARHGAP18
DYNLT1
MZT2B
IGLC2
TMUB1
ZNF24
PSMA5
ZNF281
CYB561D2
PSMA7
COX17
HSP90AB1
CIAO1
MRPL44
G3BP2
TMCO1
DERL1
COPA
SERPINB1
METAP2
[truncated: 1,051 more rows]
